# Supplementary material for: Analysis of Circulating miRNA Profile in Plasma Samples of Glioblastoma Patients
Source: Int J Mol Sci. 2021 May 11;22(10):5058. doi: 10.3390/ijms22105058 (PMC8151942; doi:10.3390/ijms22105058)
Supplement: Supplementary file 1 [file ijms-22-05058-s001.zip]

Archive with 1 entries (1 files):
- ijms-1178259-supplementary.pdf
